# Supplementary material for: Identification of key programmed cell death-related genes and immune infiltration in extracorporeal membrane oxygenation treatment for acute myocardial infarction based on bioinformatics analysis
Source: Front Cardiovasc Med. 2022 Dec 2;9:1018662. doi: 10.3389/fcvm.2022.1018662 (PMC9755732; doi:10.3389/fcvm.2022.1018662)
Supplement: Supplementary file 1 [file Table_1.XLSX]

## Sheet: ASB13
code	Sample Name	Ct	Ct ref	△△ct(-)	2-△△ct		Sequence (5'->3')	Length	Tm	GC%	Self complementarity	Self 3' complementarity
Success	ASB13	22.2971	18.2411	2.00456	0.249212		Forward primer	CCTCATCGAGATGCTTATCGAGT	23	59.81	47.83	8
		22.5562	18.8084				Reverse primer	AGTCAGAGGTGTCTTTTCGTAGT	23	59.11	43.48	3
		21.6007	18.5071
Success	ASB13	20.3571	17.7118	1.62605	0.323974
		21.3285	17.4032
		20.7476	17.5564
Success	ASB13	21.2555	18.5678	1.14304	0.452803
		21.3228	18.415
		21.5566	18.8393
Success	ASB13	20.1937	18.7958	0.0599171	0.959319
		20.1199	18.4019
		20.9879	19.0405
Success	ASB13	21.5809	16.9058	2.928	0.131397
		21.2472	17.0266
		21.8903	17.1184
Failure	ASB13	20.0102	19.1168	-0.563397	1.47774
		20.2089	19.2201
		20.4143	19.103
Failure	ASB13	20.7956	18.6238	0.382578	0.767066
		20.4739	18.5134
		20.7008	18.8017
Failure	ASB13	19.5006	17.463	0.333212	0.793767
		19.2264	17.3916
		19.5137	17.5028
Failure	ASB13	21.4102	19.7107	-0.0661333	1.04691
		20.8128	19.5463
		21.3701	19.6509
Failure	ASB13	19.4658	18.203	-0.0862597	1.06161
		19.6744	18.4311
		20.3618	18.2431

## Sheet: CDCA7
code	Sample Name	Ct	Ct ref	△△ct(-)	2-△△ct		Sequence (5'->3')	Length	Tm	GC%	Self complementarity	Self 3' complementarity
Success	CDCA7	20.8448	18.6794	-0.51216	1.42618		Forward primer	GGGTGGCGATGAAGTTTCCA	20	60.61	55	4	2
		20.9384	18.1225				Reverse primer	GGGGATGTCTTCCACGGAAC	20	60.39	60	6	4
		20.6578	18.5455
Success	CDCA7	20.605	18.3006	-0.908242	1.87676
		20.2706	18.7355
		20.0255	18.8145
Success	CDCA7	21.1297	19.1148	-0.817572	1.76244
		21.4823	19.6435
		21.0431	19.5742
Success	CDCA7	21.6699	19.8273	-0.769712	1.70493
		21.1863	19.7591
		21.5482	19.3519
Success	CDCA7	19.4858	17.9137	-0.931452	1.90719
		19.0273	17.5792
		19.786	17.8253
Failure	CDCA7	20.5333	18.5667	-0.317902	1.24652
		20.9255	18.1432
		20.7888	18.7162
Failure	CDCA7	21.6834	18.1755	0.483141	0.715418
		21.8507	18.6834
		21.3305	18.781
Failure	CDCA7	20.5534	18.0448	-0.432757	1.34981
		20.3618	18.2129
		20.3884	18.5688
Failure	CDCA7	21.8841	18.2512	0.363114	0.777485
		21.3033	19.1161
		21.7874	18.7429
Failure	CDCA7	21.9103	19.0604	-0.0955971	1.06851
		21.8427	19.3559
		21.6209	19.4691

## Sheet: clinical
			Outecome	Age	Gender	The use time of ECMO	Procedure related complications	Major complication
			Success	66	Male	6 days	Limb ischemia	-
			Success	75	Male	3 days	-	-
			Success	65	Female	6 days	-	-
			Success	57	Male	7 days	-	Pulmonary infection
			Success	67	Male	5 days	-	Pulmonary infection
			Failure	78	Female	3 days	-	Heart rupture; Respiratory failure; Severe lower gastrointestinal bleeding
			Failure	59	Male	7 days	Coagulation diaorders	Cardiogenic shock; Respiratory failure; Liver failure; Severe pulmonary infection
			Failure	57	Male	7 days	-	Cardiogenic shock; Respiratory failure; Acute renal failure; Coagulation diaorders
			Failure	50	Male	3 days	Thrombocytopenia	Cardiogenic shock; Ardsacute Respiratory Distress Syndrome;Infectious shock; acute renal failure; Large cerebral infarction
			Failure	58	Male	6 days	-	Stroke; Cerebral hernia; Respiratory failure; Acute renal failure; Septic shock
